# Supplementary material for: Machine Learning Classification of Self-Organized Surface Structures in Ultrashort-Pulse Laser Processing Based on Light Microscopic Images
Source: Micromachines (Basel). 2024 Apr 2;15(4):491. doi: 10.3390/mi15040491 (PMC11051940; doi:10.3390/mi15040491)
Supplement: Supplementary file 1 [file micromachines-15-00491-s001.zip]

Archive with 1 entries (1 files):
- micromachines-2918783-supplementary.pdf
